# Supplementary material for: A Novel Method for the Background Signal Correction in SP-ICP-MS Analysis of the Sizes of Titanium Dioxide Nanoparticles in Cosmetic Samples
Source: Molecules. 2022 Nov 10;27(22):7748. doi: 10.3390/molecules27227748 (PMC9692317; doi:10.3390/molecules27227748)
Supplement: Supplementary file 1 [file molecules-27-07748-s001.zip]

Archive with 1 entries (1 files):
- molecules-1992635-supplementary.pdf
